# Supplementary material for: The Specific Gravity-Free Method for the Isolation of Circulating Tumor KRAS Mutant DNA and Exosome in Colorectal Cancer
Source: Micromachines (Basel). 2021 Aug 20;12(8):987. doi: 10.3390/mi12080987 (PMC8400105; doi:10.3390/mi12080987)
Supplement: Supplementary file 1 [file micromachines-12-00987-s001.zip]

Archive with 1 entries (1 files):
- micromachines-1314909-supplementary.pdf
